# Supplementary material for: Amyloid-β misfolding as a plasma biomarker indicates risk for future clinical Alzheimer’s disease in individuals with subjective cognitive decline
Source: Alzheimers Res Ther. 2020 Dec 24;12:169. doi: 10.1186/s13195-020-00738-8 (PMC7761044; doi:10.1186/s13195-020-00738-8)
Supplement: Supplementary file 1 — Additional file 1: Supplementary Table 1. Cox proportional hazard regression models including other forms of dementia. [file 13195_2020_738_MOESM1_ESM.xlsx]

## Sheet: Tabelle1
Supplement Table 1: COX proportional hazard regression models including other forms of dementia.
Cox Proportional Hazard Regression
	Dependent variable:
	Onset Alzheimers Disease
	-1	-2	-3	-4
APOE Carrier		3317	2721	2986
		(1.348, 8.163)	(1.090, 6.791)	(1.192, 7.478)
		p = 0.010	p = 0.032	p = 0.020
Age		1086	1051	1066
		(1.022, 1.154)	(0.995, 1.110)	(0.999, 1.138)
		p = 0.008	p = 0.074	p = 0.053
Sex		1908	1764	1461
		(0.783, 4.653)	(0.741, 4.199)	(0.573, 3.723)
		p = 0.156	p = 0.200	p = 0.428
Amid-I medium vs low	4713	10795		9062
	(0.564, 39.389)	(1.055, 110.498)		(0.917, 89.564)
	p = 0.153	p = 0.045		p = 0.060
Amid-I high vs low	14047	19268		17443
	(1.856, 106.299)	(2.298, 161.547)		(2.118, 143.688)
	p = 0.011	p = 0.007		p = 0.008
Plasma_Ratio_AB42AB40			0.920	0.934
			(0.853, 0.992)	(0.871, 1.002)
			p = 0.030	p = 0.058
Observations	210	210	210	210
R2	0.070	0.156	0.114	0.172
Max. Possible R2	0.620	0.620	0.620	0.620
Log Likelihood	-93895	-83707	-88789	-81648
Wald Test	10.420***	26.770***	23.350***	31.650***
Note:	*p**p***p<0.01
