# Supplementary material for: Amyloid-β misfolding as a plasma biomarker indicates risk for future clinical Alzheimer’s disease in individuals with subjective cognitive decline
Source: Alzheimers Res Ther. 2020 Dec 24;12:169. doi: 10.1186/s13195-020-00738-8 (PMC7761044; doi:10.1186/s13195-020-00738-8)
Supplement: Supplementary file 2 — Additional file 2: Supplementary Table 2. Risks and events by year with amide I maximum ≥1644 cm− 1, < 1644 cm− 1, and all subjects (n = 203). [file 13195_2020_738_MOESM2_ESM.xlsx]

## Sheet: Tabelle1
Supplement Table 2: Risks and events by year with amide I maximum ≥ 1644 cm-1, < 1644 cm-1, and in total (n=203).
	Normal misfolding > 1646 cm-1			Low misfolding			High misfolding < 1644 cm-1
				1644-1646 cm-1
time	number	cum. number	number of censored subjects	number	cum. number	number of censored subjects	number	cum. number	number of censored subjects
(years)	at risk	of events		at risk	of events		at risk	of events
0	52	0	0	83	0	0	68	0	0
1	49	0	3	75	2	6	63	1	4
2	25	0	24	44	4	29	34	11	19
3	18	0	7	22	5	21	17	13	25
4	15	0	3	11	5	11	13	14	3
5	11	0	4	7	5	4	10	14	3
6	7	0	4	5	5	2	5	15	2
